# Supplementary material for: Overcoming Limited Access to Virus Infection Rapid Testing: Development of a Lateral Flow Test for SARS-CoV-2 with Locally Available Resources
Source: Biosensors (Basel). 2024 Aug 27;14(9):416. doi: 10.3390/bios14090416 (PMC11431090; doi:10.3390/bios14090416)
Supplement: Supplementary file 1 [file biosensors-14-00416-s001.zip]

Archive with 1 entries (1 files):
- biosensors-3146400-supplementary.pdf
